# Supplementary material for: Early life patterns of criminal legal system involvement: Inequalities by race/ethnicity, gender, and parental education
Source: Demogr Res. Author manuscript; Available in PMC 2022 Mar 14. (PMC8920484; doi:10.4054/demres.2022.46.5)
Supplement: Code and Images [file NIHMS1774620-supplement-Code_and_Images.zip]

Archive with 15 entries (13 files):
- dem_res_2021-master/
- dem_res_2021-master/2021_11_24/
- dem_res_2021-master/2021_11_24/Figure1.png
- dem_res_2021-master/2021_11_24/Figure2.png
- dem_res_2021-master/2021_11_24/Table1_Black_College.docx
- dem_res_2021-master/2021_11_24/Table1_Black_High school.docx
- dem_res_2021-master/2021_11_24/Table1_Black_Some college.docx
- dem_res_2021-master/2021_11_24/Table1_Hispanic_College.docx
- dem_res_2021-master/2021_11_24/Table1_Hispanic_High school.docx
- dem_res_2021-master/2021_11_24/Table1_Hispanic_Some college.docx
- dem_res_2021-master/2021_11_24/Table1_White_College.docx
- dem_res_2021-master/2021_11_24/Table1_White_High school.docx
- dem_res_2021-master/2021_11_24/Table1_White_Some college.docx
- dem_res_2021-master/analysis.R
- dem_res_2021-master/clean_psid_data.RDS
